# Supplementary material for: Development of a Novel Flavored Goat Cheese with Gentiana lutea Rhizomes
Source: Foods. 2023 Jan 19;12(3):468. doi: 10.3390/foods12030468 (PMC9914017; doi:10.3390/foods12030468)
Supplement: Supplementary file 1 [file foods-12-00468-s001.zip]

Archive with 1 entries (1 files):
- foods-2143533-supplementary.pdf
